# Supplementary material for: Expression and Immune Characterization of Major Histocompatibility Complex in Paralichthys olivaceus after Antigen Stimulation
Source: Biology (Basel). 2023 Nov 24;12(12):1464. doi: 10.3390/biology12121464 (PMC10741117; doi:10.3390/biology12121464)
Supplement: Supplementary file 1 [file biology-12-01464-s001.zip]

Archive with 1 entries (1 files):
- biology-2691936-supplementary.pdf
